# Supplementary material for: Outcome of Sleep Rehabilitation in Autistic Children with Sleep Disorders Is Linked to Melatonin Receptor Genes SNPs
Source: Int J Mol Sci. 2025 May 28;26(11):5198. doi: 10.3390/ijms26115198 (PMC12154312; doi:10.3390/ijms26115198)
Supplement: Supplementary file 1 [file ijms-26-05198-s001.zip]

Archive with 1 entries (1 files):
- ijms-3604554-supplementary.xlsx
