# Supplementary material for: Outcome of Sleep Rehabilitation in Autistic Children with Sleep Disorders Is Linked to Melatonin Receptor Genes SNPs
Source: Int J Mol Sci. 2025 May 28;26(11):5198. doi: 10.3390/ijms26115198 (PMC12154312; doi:10.3390/ijms26115198)
Supplement: Supplementary file 1 [file ijms-26-05198-s001.zip › ijms-3604554-supplementary.xlsx]

## Sheet: Foglio1
Factor	Group	Overall	TOTAL SDSC T0	TOTAL SDSC T1	DIMS T0	DIMS T1	SBD T0	SBD T1	DA T0	DA T1	SWTD T0	SWTD T1	DOES T0	DOES T1	SHY T0	SHY T1
N 38	genotype	n (%)	mean (sd)	mean (sd)	mean (sd)	mean (sd)	mean (sd)	mean (sd)	mean (sd)	mean (sd)	mean (sd)	mean (sd)	mean (sd)	mean (sd)	mean (sd)	mean (sd)
MT1 rs6847693	T C	6 (15,8)	77.8 (18,9)	71,8 (16,5)	76,2 (22,9)	69,3 (18,5)	68,8 (24,4)	65,5 (20,3)	67,5 (24,6)	59,7 (21,8)	75,3 (17,9)	68,8 (17,2)	60,0 (16,1)	65,8 (10,6)	52,8 (19,2)	52,8 (19,2)
	T T	32 (84,2)	79,5 (17,8)	74,9 (18,1)	77,8 (23,3)	70,7 (22,9)	58,8 (19,2)	59,8 (17,1)	56,8 (14,8)	53,9 (10,9)	73,8 (16,6)	68,2 (17,6)	63,4 (16,7)	65,8 (16,7)	62,0 (18,6)	60,9 (18,4)
MT1 rs2119882	C C	12 (31,6)	77,9 21,7)	73,1 (20,8)	71,2 (27,2)	67,6 (25,0)	57,5 (20,9)	56,7 (15,7)	49,7 (4,9)	49,7 (4,9)	71,4 (16,3)	70,2 (16,0)	62,2 (17,4)	65,7 (16,5)	66,7 (18,7)	67,2 (20,4)
	C T	17 (44,7)	79,5 (15,5)	72,3 (15,5)	79,8 (20,8)	65,7 (18,5)	63,8 (20,9)	63,8 (19,4)	60,6 (19,5)	57,9 (17,7)	75,3 (17,5)	71,9 (17,4)	60,4 (16,9)	64,5 (16,4)	59,9 (19,9)	57,5 (18,0)
	T T	9 (23,7)	80,4 (17,7)	80,0 (18,1)	81,6 (21,6)	83,2 (21,2)	57,1 (19,9)	60,1 (16,6)	66,2 (17,7)	55,7 (7,6)	74,9 (15,6)	68,4 (15,8)	68,6 (14,5)	68,6 (14,9)	53,6 (15,3)	53,6 (15,3)
MT2 rs6553010	G A	10 (26,3)	81,1 (17,4)	74,2 (14,9)	78,6 (22,5)	70,4 (18,8)	66,8 (22,2)	60,6 (16,8)	60,4 (20,7)	55,7 (17,3)	74,1 (15,2)	70,2 (16,0)	65,1 (15,5)	66,6 (12,2)	59,2 (19,9)	61,5 (22,3)
	G G	28 (73,7)	78,6 (18,1)	74,5 (18,9)	77,1 (23,5)	70,5 (23,3)	57,9 (18,8)	60,7 (18,0)	57,9 (15,9)	54,5 (11,4)	73,9 (17,3)	67,6 (17,9)	62,1 (16,9)	65,5 (17,0)	61,1 (18,7)	59,9 (17,4)
MT2 rs4753426	C C	14 (36.8)	74,8 ( 20,5)	71,2 (20,5)	75,3 (24,1)	69,2 (21,1)	57,6 (19,1)	61,9 (18,2)	58,1 (17,9)	54,8 (14,8)	72,1 (20,1)	65,6 (18,8)	59,7 (16,2)	66,1 (15,4)	60,1 (21,3)	61,9 (21,0)
	C T	16 (42,1)	82,3 (12,9)	77,6 (14,2)	75,3 (24,4)	68,4 (24,7)	62,9 (20,9)	62,8 (19,7)	56,3 (12,9)	53,3 (8,3)	76,4 (14,1)	72,6 (16,4)	63,1 (15,3)	64,8 (14,5)	67,3 (17,5)	63,5 (18,4)
	T T	8 (21,1)	80,7 (21,4)	73,5 (20,1)	85,7 (18,4)	76,9 (18,9)	59,5 (21,5)	54,3 (10,1)	63,8 (22,1)	57,8 (17,9)	72,5 (16,1)	64,4 (16,5)	68,0 (19,6)	67,5 (20,3)	48,0 (8,5)	48,0 (8,5)
MT2 rs10830963	C C	19 (50,0)	78,6 (18,4)	73,7 (18,0)	78,1 (24,5)	67,8 (23,4)	61,2 (20,9)	60,7(18,4)	60,1 (17,7)	55,6 (12,7)	71,1 (15,4)	66,3 (15,7)	64,1 (19,0)	65,3 (18,3)	57,2 (16,1)	57,5 (17,4)
	C G	17 (44,7)	78,0 (17,4)	73,2 (17,7)	74,6 (22,1)	71,4 (20,9)	56,2 (17,6)	57,6 (14,4)	57,5 (16,9)	54,1 (14,2)	75,5 (18,2)	68,2 (19,1)	60,4 (14,0)	64,7 (12,7)	63,4 (20,6)	61,0 (19,1)
	G G	2 (5,3)	95,5 (6,4)	91,0 (12,7)	97,0 (2,8)	88,0 (17,0)	86,0 (19,8)	86,0 (19,8)	52,5 (7,8)	52,5 (7,8)	89,0 (2,8)	87,0 (0)	73,0 (0)	80,5 (10,6)	68,5 (33,2)	68,5 (33,2)
MT2 rs1562444	A A	13 (34,2)	82,8 (16,2)	78,3(17,1)	81,6 (21,2)	75,8 (18,8)	58,6 (19,6)	62,2 (18,5)	59,0 (18,3)	55,4 (15,2)	76,8 (19,1)	69,0 (20,2)	64,9 (13,8)	71,2 (10,8)	68,5 (23,0)	*70,4 (21,9)
	A G	18 (47,4)	74,8 (17,4)	70,4 (18,1)	70,6 (24,4)	63,0 (23,8)	60,9 (20,5)	61,6 (19,3)	55,2 (12,5)	52,6 (8,0)	71,8 (15,4)	67,9 (16,9)	58,2 (16,5)	60,3 (15,7)	59,6 (15,9)	*56,2 (15,1)
	G G	7 (18,4)	84,0 (20,9)	77,3 (18,4)	87,6 (19,1)	79,7 (18,4)	61,6 (22,4)	55,6 (10,1)	66,1 (22,7)	59,3 (18,8)	74,6 (16,2)	67,7 (14,6)	71,1 (18,9)	70,0 (20,5)	48,4 (9,1)	*48,4 (9,1)
																*p=0.02
Table 1S:	MT1 And MT2 SNPs genotyping and SDC scale scores in ASD children before (T0) and after treatment (T1). Scores are reported as a mean ± standard deviation. SDSC: Sleep Disturbance Scale for Children. SDSC Items: DIMS: disorders initiating and maintaining sleep; SBD: sleep breathing disorders; DA: disorders of arousal; SWTD: sleep–wake transition disorder; DOES: disorders of excessive somnolence; S…
